# Supplementary material for: Utility of the cellular energy allocation model for assessing food limitation stress in freshwater mussels
Source: Conserv Physiol. 2025 Dec 18;13(1):coaf086. doi: 10.1093/conphys/coaf086 (PMC12712612; doi:10.1093/conphys/coaf086)
Supplement: Web_Material_coaf086 [file web_material_coaf086.zip]

Archive with 1 entries (1 files):
- Juvenile_Mussel_CEA_supp_tables_for_submission (1).pdf
